# Supplementary material for: The environmental adaptation strategy of seed germination, and roles of the seed pappus on dispersal and hypocotyl hairs on seedling anchorage in Tamarix ramosissima
Source: AoB Plants. 2021 Oct 9;13(6):plab065. doi: 10.1093/aobpla/plab065 (PMC8600553; doi:10.1093/aobpla/plab065)
Supplement: plab065_suppl_Supplementary_Data [file plab065_suppl_supplementary_data.xls]

## Sheet: Fig.2
A	Dispersal test of intact seeds indoors (seed number; total of 30 seeds)
		100 cm				150 cm				200 cm
	10 cm	24	28	29	24	10	11	20	11	5	2	2	2
	20 cm	6	2	1	6	13	11	9	13	17	13	12	16
	30 cm	0	0	0	0	3	4	1	4	4	12	8	7
	40 cm	0	0	0	0	4	4	0	2	4	3	6	4
	50 cm	0	0	0	0	0	0	0	0	0	0	2	1
B	Dispersal test of de-haired seeds indoors (seed number; total of 30 seeds)
		100 cm				150 cm				200 cm
	10 cm	30	30	30	30	27	26	27	28	28	23	24	27
	20 cm	0	0	0	0	3	4	3	2	2	7	6	3
	30 cm	0	0	0	0	0	0	0	0	0	0	0	0
	40 cm	0	0	0	0	0	0	0	0	0	0	0	0
	50 cm	0	0	0	0	0	0	0	0	0	0	0	0
C	The falling speed of intact and de-haired seeds (cm/s)
		Intact seeds												De-haired seeds
		100 cm				150 cm				200 cm				100 cm				150 cm				200 cm
		22.8311	25.5754	31.6456	26.3852	33.6323	30.0601	43.2277	47.0219	31.7965	39.1389	31.4465	35.1494	140.845	131.579	178.571	196.078	141.509	135.135	144.231	166.667	162.602	125	148.148	194.175
		29.9401	24.0385	35.9712	29.8507	42.735	46.875	36.7647	31.5126	42.1941	41.841	30.2572	39.3701	144.928	169.492	196.078	256.41	178.571	112.782	121.951	163.043	172.414	150.376	176.991	158.73
		30.4878	28.0899	26.455	26.9542	32.8228	45.4545	29.5276	39.8936	42.6439	29.6296	29.5858	44.843	175.439	158.73	188.679	196.078	119.048	154.639	120.968	180.723	115.607	194.175	130.719	175.439
		23.2558	31.5457	30.3951	29.4118	30.4878	45.7317	28.626	36.5854	30.1205	41.9287	41.7537	35.6506	227.273	147.059	243.902	263.158	164.835	147.059	120	174.419	141.844	144.928	172.414	185.185
		25.2525	30.6748	31.25	32.2581	46.1538	32.4675	36.4964	41.6667	40.4858	34.0716	41.1523	30.2115	357.143	181.818	243.902	277.778	164.835	132.743	157.895	161.29	181.818	129.87	185.185	168.067
		27.7778	31.8471	28.9017	30.9598	39.5778	44.6429	43.1034	34.1686	32.7332	29.7619	30.1205	35.5872	208.333	136.986	232.558	232.558	148.515	144.231	116.279	159.574	132.45	153.846	121.951	198.02
		28.0112	28.7356	35.8423	25.4453	42.0168	33.1126	32.8947	36.6748	43.8596	32.4675	31.2012	28.86	151.515	131.579	200	243.902	138.889	176.471	150	174.419	112.36	139.86	161.29	168.067
		31.6456	27.027	27.1739	28.7356	40.4313	45.7317	43.6047	34.965	38.9105	32.2061	33.2779	38.0952	344.828	151.515	188.679	158.73	156.25	115.385	182.927	176.471	125	141.844	172.414	185.185
		25.974	28.6533	30.303	31.5457	34.2466	41.5512	27.5735	47.0219	35.3982	35.5872	37.1747	31.1042	156.25	178.571	208.333	303.03	168.539	147.059	126.05	156.25	176.991	117.647	145.985	181.818
		30.581	32.2581	29.8507	29.5858	30.8642	43.3526	45.7317	49.6689	36.8324	32.1543	41.0678	41.9287	294.118	166.667	222.222	303.03	153.061	187.5	131.579	148.515	155.039	162.602	136.986	152.672
		30.03	24.0385	28.0899	28.0112	38.7597	42.1348	33.86	40.9836	38.9864	43.3839	24.9688	28.777	166.667	163.934	158.73	181.818	153.061	135.135	129.31	153.061	137.931	150.376	126.582	198.02
		26.455	27.7778	30.9598	30.1205	34.8028	40.9836	33.1126	34.0136	28.9017	39.7614	28.9436	34.3053	227.273	303.03	243.902	156.25	120.968	123.967	150	166.667	175.439	128.205	122.699	200
		23.753	29.2398	25.1256	29.2398	42.0168	45.7317	32.7511	42.1348	39.5257	35.7782	31.6957	40.7332	169.492	153.846	250	163.934	185.185	164.835	126.05	157.895	143.885	176.991	194.175	155.039
		28.9017	23.0947	34.0136	30.9598	49.3421	29.8211	29.3542	25.3807	31.2012	46.4037	33.6134	28.5714	243.902	222.222	158.73	200	208.333	111.111	157.895	185.185	166.667	141.844	136.986	137.931
		22.9885	31.5457	28.8184	27.3973	36.0577	41.4365	45.3172	30.8642	34.5423	43.8596	28.0899	42.735	277.778	250	208.333	172.414	187.5	153.061	166.667	180.723	169.492	110.497	156.25	142.857
		31.4465	31.8471	36.1011	31.5457	27.2232	31.5126	29.6443	38.5604	36.8324	34.5423	45.1467	34.662	400	163.934	232.558	232.558	300	230.769	164.835	174.419	160	128.205	194.175	118.343
		26.8817	31.0559	23.4192	34.1297	35.2113	37.6884	45.8716	38.3632	43.1034	49.6278	38.3142	35.2113	200	147.059	208.333	277.778	161.29	114.504	153.061	176.471	148.148	147.059	148.148	165.289
		31.746	29.7619	33.67	29.2398	32.538	36.2319	40.5405	34.4037	41.4079	39.5257	38.835	49.2611	172.414	322.581	217.391	222.222	132.743	117.188	200	166.667	126.582	137.931	137.931	133.333
		23.6967	24.3902	26.6667	30.9598	33.0396	33.7838	41.5512	45.045	39.2157	38.0952	81.3008	34.188	131.579	172.414	208.333	232.558	142.857	118.11	156.25	136.364	121.212	181.818	158.73	141.844
		27.8552	27.3973	27.3973	28.9017	30	38.8601	30.8008	25.4669	34.4234	34.904	50.2513	37.2439	144.928	181.818	333.333	200	142.857	197.368	121.951	145.631	152.672	149.254	116.959	126.582
		26.2467	30.303	33.4448	27.933	30.6748	44.9102	35.461	41.8994	34.662	33.2779	41.0678	31.3972	172.414	192.308	196.078	270.27	161.29	132.743	164.835	176.471	124.224	129.032	138.889	156.25
		30.6748	28.0112	27.027	28.3286	30.7377	39.8936	34.4037	33.6323	34.3643	46.2963	48.6618	37.5235	294.118	263.158	212.766	277.778	153.061	141.509	127.119	147.059	161.29	122.699	148.148	144.928
		26.0417	27.3973	35.5872	30.4878	32.1199	42.9799	37.2208	26.643	40.2414	37.8788	47.2813	26.5957	322.581	172.414	188.679	217.391	166.667	136.364	238.095	164.835	173.913	124.224	198.02	144.928
		32.3625	31.0559	35.7143	29.8507	26.1324	38.3632	39.5778	36.0577	30.8166	42.9185	47.2813	45.045	163.934	188.679	250	169.492	132.743	120.968	250	166.667	162.602	141.844	145.985	153.846
		25.3807	31.6456	26.9542	27.7778	36.4964	44.1176	27.8293	33.4821	56.1798	29.4118	38.7597	26.0756	153.846	322.581	344.828	192.308	157.895	135.135	141.509	172.414	141.844	129.032	161.29	122.699
		27.3224	32.4675	28.9017	29.6736	39.3701	29.5276	41.8994	42.3729	40.6504	39.6825	40.6504	34.7826	178.571	208.333	232.558	227.273	163.043	148.515	114.504	130.435	160	132.45	175.439	142.857
		28.9017	29.8507	25.9067	31.25	48.7013	30	34.3249	33.6323	31.8979	33.67	47.5059	28.1294	125	151.515	166.667	256.41	180.723	111.94	145.631	150	141.844	169.492	172.414	169.492
		30.2115	32.5733	31.4465	28.8184	42.2535	40.4313	29.2398	36.5854	29.985	45.8716	41.841	37.5235	204.082	222.222	200	188.679	170.455	131.579	172.414	132.743	137.931	135.135	198.02	168.067
		28.8184	24.57	28.0112	27.1003	35.6295	42.8571	35.2113	47.7707	45.045	33.3333	39.5257	35.524	227.273	263.158	217.391	217.391	141.509	148.515	153.061	185.185	156.25	198.02	200	132.45
		29.1545	31.0559	26.1097	29.4118	29.5276	30.6122	31.3808	33.2594	42.1941	37.6648	34.4828	30.3951	151.515	238.095	222.222	163.934	185.185	126.05	166.667	263.158	129.87	142.857	169.492	165.289
D	The germination percentage of intact and de-haired seeds (germination percentage %)
	Intact	100	93.3333	93.3333	96.6667
	De-haired	93.3333	86.6667	93.3333	100

## Sheet: Fig.4
A	Effects of temperature on seed germination of T. ramosissima (germination percentage %)
	30°C/20°C	100	100	96.6667	100
	25°C/15°C	96.6667	93.3333	100	96.6667
	20°C/10°C	96.6667	96.6667	96.6667	96.6667
	15°C/5°C	90	96.6667	90	96.6667
	30°C	93.3333	93.3333	96.6667	86.6667
	25°C	96.6667	96.6667	90	96.6667
	20°C	93.3333	90	100	96.6667
	15°C	96.6667	93.3333	100	100
	10°C	100	100	93.3333	96.6667
	5°C	93.3333	93.3333	90	100
B	Effects of temperature on germination rate of T. ramosissima (germination percentage %)
		30°C/20°C				25°C/15°C				20°C/10°C				15°C/5°C				30°C				25°C				20°C				15°C				10°C				5°C
	1st day	96.6667	100	93.3333	93.3333	93.3333	86.6667	93.3333	86.6667	50	66.6667	60	76.6667	60	70	50	60	83.3333	90	96.6667	86.6667	96.6667	96.6667	86.6667	90	76.6667	66.6667	73.3333	70	60	70	56.6667	73.3333	43.3333	63.3333	66.6667	63.3333	3.33333	3.33333	0	0
	2nd	96.6667	100	93.3333	93.3333	96.6667	86.6667	93.3333	90	73.3333	76.6667	73.3333	76.6667	76.6667	80	56.6667	66.6667	90	90	96.6667	86.6667	96.6667	96.6667	86.6667	90	93.3333	83.3333	90	80	73.3333	76.6667	83.3333	76.6667	60	63.3333	70	63.3333	13.3333	16.6667	10	6.66667
	3rd	100	100	96.6667	96.6667	96.6667	90	96.6667	90	86.6667	96.6667	76.6667	80	76.6667	80	73.3333	76.6667	93.3333	90	96.6667	86.6667	96.6667	96.6667	90	96.6667	93.3333	83.3333	100	83.3333	90	80	90	76.6667	73.3333	80	73.3333	66.6667	20	16.6667	16.6667	13.3333
	4th	100	100	96.6667	100	96.6667	90	96.6667	90	96.6667	96.6667	90	90	86.6667	96.6667	76.6667	90	93.3333	90	96.6667	86.6667	96.6667	96.6667	90	96.6667	93.3333	83.3333	100	96.6667	96.6667	80	93.3333	90	83.3333	86.6667	90	83.3333	23.3333	36.6667	23.3333	33.3333
	5th	100	100	96.6667	100	96.6667	90	100	90	96.6667	96.6667	93.3333	93.3333	86.6667	96.6667	76.6667	96.6667	93.3333	93.3333	96.6667	86.6667	96.6667	96.6667	90	96.6667	93.3333	86.6667	100	96.6667	96.6667	86.6667	100	96.6667	93.3333	86.6667	90	86.6667	23.3333	36.6667	26.6667	36.6667
	6th	100	100	96.6667	100	96.6667	93.3333	100	90	96.6667	96.6667	96.6667	96.6667	90	96.6667	90	96.6667	93.3333	93.3333	96.6667	86.6667	96.6667	96.6667	90	96.6667	93.3333	90	100	96.6667	96.6667	93.3333	100	100	93.3333	90	93.3333	90	56.6667	60	56.6667	63.3333
	7th	100	100	96.6667	100	96.6667	93.3333	100	96.6667	96.6667	96.6667	96.6667	96.6667	90	96.6667	90	96.6667	93.3333	93.3333	96.6667	86.6667	96.6667	96.6667	90	96.6667	93.3333	90	100	96.6667	96.6667	93.3333	100	100	96.6667	93.3333	93.3333	93.3333	83.3333	73.3333	63.3333	63.3333
	8th	100	100	96.6667	100	96.6667	93.3333	100	96.6667	96.6667	96.6667	96.6667	96.6667	90	96.6667	90	96.6667	93.3333	93.3333	96.6667	86.6667	96.6667	96.6667	90	96.6667	93.3333	90	100	96.6667	96.6667	93.3333	100	100	96.6667	100	93.3333	93.3333	83.3333	80	76.6667	66.6667
	9th	100	100	96.6667	100	96.6667	93.3333	100	96.6667	96.6667	96.6667	96.6667	96.6667	90	96.6667	90	96.6667	93.3333	93.3333	96.6667	86.6667	96.6667	96.6667	90	96.6667	93.3333	90	100	96.6667	96.6667	93.3333	100	100	100	100	93.3333	96.6667	86.6667	80	83.3333	80
	10th	100	100	96.6667	100	96.6667	93.3333	100	96.6667	96.6667	96.6667	96.6667	96.6667	90	96.6667	90	96.6667	93.3333	93.3333	96.6667	86.6667	96.6667	96.6667	90	96.6667	93.3333	90	100	96.6667	96.6667	93.3333	100	100	100	100	93.3333	96.6667	90	83.3333	90	86.6667
	11th	100	100	96.6667	100	96.6667	93.3333	100	96.6667	96.6667	96.6667	96.6667	96.6667	90	96.6667	90	96.6667	93.3333	93.3333	96.6667	86.6667	96.6667	96.6667	90	96.6667	93.3333	90	100	96.6667	96.6667	93.3333	100	100	100	100	93.3333	96.6667	93.3333	86.6667	90	86.6667
	12th	100	100	96.6667	100	96.6667	93.3333	100	96.6667	96.6667	96.6667	96.6667	96.6667	90	96.6667	90	96.6667	93.3333	93.3333	96.6667	86.6667	96.6667	96.6667	90	96.6667	93.3333	90	100	96.6667	96.6667	93.3333	100	100	100	100	93.3333	96.6667	93.3333	93.3333	90	90
	13th	100	100	96.6667	100	96.6667	93.3333	100	96.6667	96.6667	96.6667	96.6667	96.6667	90	96.6667	90	96.6667	93.3333	93.3333	96.6667	86.6667	96.6667	96.6667	90	96.6667	93.3333	90	100	96.6667	96.6667	93.3333	100	100	100	100	93.3333	96.6667	93.3333	93.3333	90	100
	14th	100	100	96.6667	100	96.6667	93.3333	100	96.6667	96.6667	96.6667	96.6667	96.6667	90	96.6667	90	96.6667	93.3333	93.3333	96.6667	86.6667	96.6667	96.6667	90	96.6667	93.3333	90	100	96.6667	96.6667	93.3333	100	100	100	100	93.3333	96.6667	93.3333	93.3333	90	100
	15th	100	100	96.6667	100	96.6667	93.3333	100	96.6667	96.6667	96.6667	96.6667	96.6667	90	96.6667	90	96.6667	93.3333	93.3333	96.6667	86.6667	96.6667	96.6667	90	96.6667	93.3333	90	100	96.6667	96.6667	93.3333	100	100	100	100	93.3333	96.6667	93.3333	93.3333	90	100
C	Effects of Light quality on seed germination of T. ramosissima (germination percentage %)
	White	93.3333	90	96.6667	90
	Red	83.3333	93.3333	100	100
	Yellow	93.3333	100	96.6667	96.6667
	Green	96.6667	90	93.3333	100
	Blue	100	96.6667	100	93.3333
	Dark	80	86.6667	80	96.6667
D	Monthly germination of seeds in long-term storage under different temperature (germination percentage %)
		Room temperature				4°C
2020	Oct	85	87.5	77.5		97.5	92.5	95
	Nov	96.6667	100	93.3333	90	100	93.3333	93.3333	96.6667
	Dec	100	83.3333	93.3333	90	86.6667	93.3333	93.3333	93.3333
2021	Jan	93.3333	96.6667	86.6667	96.6667	96.6667	90	90	93.3333
	Feb	96.6667	93.3333	93.3333	96.6667	96.6667	93.3333	90	96.6667
	Mar	96.6667	100	90	93.3333	100	83.3333	96.6667	100
	Apr	100	96.6667	100	93.3333	100	86.6667	100	90
	May	93.3333	93.3333	96.6667	96.6667	100	100	93.3333	93.3333
	Jun	96.6667	80	93.3333	93.3333	96.6667	93.3333	93.3333	100
	Jul	96.6667	90	93.3333	90	96.6667	93.3333	90	83.3333
	Aug	90	83.3333	93.3333	83.3333	86.6667	93.3333	90	83.3333
	Sep	86.6667	80	73.3333	83.3333	100	90	93.3333	86.6667

## Sheet: Fig.5
A	Effects of NaCl stress on seed germination of T. ramosissima(germination percentage %)
	0 mmol/L	100	100	96.6667	96.6667
	100 mmol/L	96.6667	96.6667	96.6667	93.3333
	300 mmol/L	93.3333	93.3333	93.3333	96.6667
	500 mmol/L	93.3333	86.6667	90	76.6667
	700 mmol/L	66.6667	90	90	80
	900 mmol/L	73.3333	53.3333	50	70
B	Effects of Na2SO4 stress on seed germination of T. ramosissima (germination percentage %)
	0 mmol/L	100	96.6667	100	93.3333
	100 mmol/L	96.6667	100	93.3333	90
	300 mmol/L	86.6667	86.6667	90	86.6667
	500 mmol/L	70	76.6667	73.3333	73.3333
	700 mmol/L	73.3333	76.6667	63.3333	53.3333
	900 mmol/L	13.3333	20	13.3333	6.66667
C	Effects of NaHCO3 stress on seed germination of T. ramosissima (germination percentage %)
	0 mmol/L	86.6667	96.6667	96.6667	96.6667
	100 mmol/L	93.3333	80	56.6667	76.6667
	300 mmol/L	86.6667	66.6667	56.6667	73.3333
	500 mmol/L	73.3333	43.3333	53.3333	53.3333
	700 mmol/L	33.3333	33.3333	50	23.3333
	900 mmol/L	33.3333	16.6667	26.6667	40
D	Effects of Na2CO3 stress on seed germination of T. ramosissima (germination percentage %)
	0 mmol/L	93.3333	100	90	93.3333
	100 mmol/L	63.3333	76.6667	90	66.6667
	300 mmol/L	40	53.3333	36.6667	33.3333
	500 mmol/L	26.6667	26.6667	36.6667	13.3333
	700 mmol/L	13.3333	6.66667	10	10
	900 mmol/L	0	0	3.33333	0
E	Effects of PEG stress on seed germination of T. ramosissima (germination percentage %)
	0 g∙L-1	100	100	100	96.6667
	100 g∙L-1	96.6667	96.6667	96.6667	93.3333
	200 g∙L-1	93.3333	100	96.6667	96.6667
	300 g∙L-1	86.6667	73.3333	93.3333	96.6667
	400 g∙L-1	90	93.3333	80	76.6667
	500 g∙L-1	93.3333	90	96.6667	80

## Sheet: Fig.6
A	Effects of NaCl stresses on seedling growth of T. ramosissima
		Cotyledon width (mm)						Hypocotyl length (mm)						Root length (mm)
		0	100	300	500	700	900	0	100	300	500	700	900	0	100	300	500	700	900	mmol·L-1
		1.01931	1.14256	0.62935	0.26916	0	0	0.48646	0.44531	0.34228	0.39257	0.21221	0.35942	8.44421	22.5031	1.3369	0.09809	0.03282	0
		1.01515	1.01655	0.40662	0.16563	0	0	0.34942	0.34507	0.49815	0.34169	0.23596	0.33215	12.4033	23.3	0.71668	0.07309	0.08981	0.0449
		1.14937	1.30032	1.12179	0.15562	0	0	0.43842	0.30604	0.30945	0.30292	0.40299	0.26504	9.90298	25.4773	2.0964	0.14091	0.07365	0.04139
		0.8187	0.85569	0.33344	0.13455	0	0	0.48042	0.42382	0.44906	0.29249	0.25307	0.17762	0.29212	13.7157	0.70939	0.1004	0.04961	0
		1.08234	1.1034	0.64339	0.07841	0	0	0.53442	0.57638	0.49434	0.30405	0.3554	0.35172	12.2217	19.4325	1.35204	0.1126	0.06107	0.05715
		0.68797	1.45231	0.55634	0.22012	0	0	0.46163	0.37494	0.50576	0.36282	0.35929	0.22327	7.08088	32.1777	0.73037	0.10794	0.0362	0.07028
		1.0693	0.86758	0.94805	0.09848	0	0	0.35661	0.53643	0.37769	0.45434	0.25161	0.4762	8.02765	16.9358	1.55463	0.10794	0.05257	0.07724
		1.11297	1.11051	0.43095	0.10794	0	0	0.33547	0.33393	0.46547	0.31636	0.32192	0.15682	6.15316	23.1484	1.9078	0.08193	0.06675	0
		1.44001	0.76	0.62951	0.06429	0	0	0.41427	0.29762	0.35852	0.39755	0.32239	0.35763	9.05895	23.1339	0.61462	0.13499	0.05716	0.06239
		1.26265	0.91	0.19843	0.09257	0	0	0.43139	0.33547	0.31681	0.38628	0.32873	0.27912	4.15694	17.6043	1.35936	0.08472	0	0.07672
		0.71261	1.73	0.22504	0.22768	0	0	0.31258	1.07363	0.35123	0.34193	0.31002	0.23621	11.7325	16.1517	1.16511	0.04512	0.05407	0
		1.12884	0.89	0.67889	0.11589	0	0	0.4849	0.62502	0.47193	0.35749	0.25877	0.34175	13.5882	27.9231	1.39142	0.13349	0.06349	0
B	Effects of NaSO4 stresses on seedling growth of T. ramosissima
		Cotyledon width (mm)						Hypocotyl length (mm)						Root length (mm)
		0	100	300	500	700	900	0	100	300	500	700	900	0	100	300	500	700	900	mmol·L-1
		0.87606	1.28295	0	0	0	0	0.30065	0.41041	0.29389	0.4111	0.26943	0.19775	11.3728	13.674	0	0	0	0
		0.87957	1.25847	0.13458	0	0	0	0.24229	0.47017	0.29239	0.29414	0.20447	0.20672	10.5087	13.052	0.06041	0	0	0
		0.98292	1.2659	0.22667	0	0	0	0.4054	0.53222	0.22667	0.26313	0.29513	0.23729	6.45551	18.2235	0	0	0	0
		0.99295	1.20478	0	0	0	0	0.51099	0.40517	0.3188	0.32787	0.27722	0.19836	7.67347	13.2793	0	0	0	0
		0.93419	1.27269	0.03507	0	0	0	0.29668	0.35974	0.30935	0.23524	0.27711	0.19944	10.1283	13.9396	0	0	0	0
		0.64841	1.35307	0	0	0	0	0.44273	0.24399	0.25761	0.27822	0.24244	0.20248	7.47327	16.2289	0	0	0	0
		0.78865	1.35297	0	0	0	0	0.83387	0.5139	0.22019	0.29715	0.33802	0.23812	9.88465	14.7734	0.0381	0	0	0
		0.77543	1.60562	0.09848	0	0	0	0.34237	0.57296	0.26526	0.32171	0.16557	0.21297	7.15162	16.2461	0.0508	0	0	0
		1.08837	1.12389	0.08981	0	0	0	0.37301	0.55882	0.32419	0.32239	0.19059	0.18277	9.57631	14.2131	0.06108	0	0	0
		0.6292	1.37027	0	0	0	0	0.22982	0.50551	0.31952	0.29619	0.27958	0.22453	5.89152	16.7937	0	0	0	0
		0.97679	1.02406	0	0	0	0	0.35201	0.39935	0.34617	0.32257	0.26463	0.22094	9.74423	12.0906	0	0	0	0
		1.13315	1.26201	0.04261	0	0	0	0.34266	0.27081	0.30646	0.3285	0.32516	0.31543	8.68592	18.6976	0.02875	0	0	0
C		Effects of NaHCO3 stresses on seedling growth of T. ramosissima
		Cotyledon width (mm)						Hypocotyl length (mm)						Root length (mm)
		0	100	300	500	700	900	0	100	300	500	700	900	0	100	300	500	700	900	mmol·L-1
		1.2574	0	0	0	0	0	0.59546	0.33973	0.19311	0.13656	0.14479	0.12643	12.021	0	0	0	0	0
		0.78448	0	0	0	0	0	0.50035	0.28966	0.20294	0.23112	0.22665	0.20683	12.3827	0.05236	0.03837	0	0	0
		0.89794	0	0	0	0	0	0.41339	0.23424	0.17185	0.18193	0.13633	0	8.30954	0	0	0	0	0
		0.74677	0	0	0	0	0	0.41438	0.39043	0.1612	0.12275	0.17331	0.19452	8.64584	0	0	0	0	0
		1.09119	0	0	0	0	0	0.53581	0.25907	0.21165	0.13206	0.15818	0.16855	9.86085	0	0	0	0	0
		0.72581	0	0	0	0	0	0.61727	0.30024	0.17999	0.22235	0.18168	0.13678	10.2799	0.06476	0	0	0	0
		0.65579	0	0	0	0	0	0.4288	0.18343	0.17736	0.17464	0.12676	0.1572	9.56688	0	0	0	0	0
		1.0886	0	0	0	0	0	0.58612	0.25308	0.19452	0.10337	0.13736	0.17808	8.91408	0	0.02875	0	0	0
		1.07118	0	0	0	0	0	0.46604	0.24841	0.16956	0.10978	0.0512	0.16709	13.1707	0.04837	0	0	0	0
		1.18683	0	0	0	0	0	0.38509	0.31927	0.20108	0.14853	0.0697	0.19219	12.6429	0	0	0	0	0
		0.74031	0	0	0	0	0	0.5013	0.35552	0.13789	0.19595	0.30521	0	9.06205	0	0	0	0	0
		0.83722	0	0	0	0	0	0.5133	0.26532	0.19493	0.20683	0.20477	0.1537	7.34842	0	0	0	0	0
D	Effects of Na2CO3 stresses on seedling growth of T. ramosissima
		Cotyledon width (mm)						Hypocotyl length (mm)						Root length (mm)
		0	100	300	500	700	900	0	100	300	500	700	900	0	100	300	500	700	900	mmol·L-1
		1.00928	0	0	0	0	0	0.38243	0.19028	0.19696	0.17864	0.19841	0.11508	6.77843	0	0	0	0	0
		0.88677	0	0	0	0	0	0.35888	0.31324	0.19093	0.23415	0.15262	0	8.57877	0	0	0	0	0
		0.70808	0	0	0	0	0	0.28864	0.25632	0.23325	0.15156	0.06854	0.12328	6.05789	0	0	0	0	0
		0.65091	0	0	0	0	0	0.44978	0.26239	0.20063	0.16278	0.16892	0.12266	5.28391	0	0	0	0	0
		1.14114	0	0	0	0	0	0.41156	0.2925	0.24014	0.16883	0.10261	0	4.9952	0	0	0	0	0
		0.95511	0	0	0	0	0	0.35201	0.32183	0.18631	0.16291	0.17845	0	6.64586	0	0	0	0	0
		0.89045	0	0	0	0	0	0.354	0.20278	0.18288	0.18024	0.16199	0.12132	6.13514	0	0	0	0	0
		0.89691	0	0	0	0	0	0.52939	0.18048	0.18021	0.1767	0.15122	0.13678	7.38012	0	0	0	0	0
		0.69137	0	0	0	0	0	0.38483	0.28382	0.20677	0.13183	0.17862	0.15094	6.86699	0	0	0	0	0
		0.96221	0	0	0	0	0	0.30769	0.18021	0.17238	0.20054	0.12523	0	5.20388	0	0	0	0	0
		0.73986	0	0	0	0	0	0.35201	0.23994	0.21435	0.15339	0.18009	0.18193	7.54604	0	0	0	0	0
		0.85518	0	0	0	0	0	0.41495	0.26117	0.20255	0.16199	0.10785	0	6.34853	0	0	0	0	0
E	Effects of PEG stresses on seedling growth of T. ramosissima
		Cotyledon width (mm)						Hypocotyl length (mm)						Root length (mm)
		0	100	200	300	400	500	0	100	200	300	400	500	0	100	200	300	400	500	g·L-1
		1.11166	0.86043	0.96105	0.28212	0	0	0.22504	0.28813	0.24356	0.28013	0.31987	0.27653	4.91619	19.3469	25.411	0.07632	0.05116	0.10371
		0.92194	1.02615	0.95826	0.50894	0	0	0.55636	0.31868	0.43206	0.32084	0.43356	0.24321	3.54836	13.5295	17.9734	0.04857	0.12393	0.06983
		0.87549	0.74783	0.76966	0.0555	0	0	0.34941	0.28709	0.42151	0.38185	0.38245	0.43475	4.732	20.3197	23.4966	0.06282	0	0.04833
		0.83012	0.94086	0.8028	0.34316	0	0	0.41122	0.35594	0.41137	0.29352	0.2652	0.29054	4.01195	15.6366	19.2582	0.04066	0.06832	0.055
		1.44683	0.79758	0.83847	0.54431	0	0	0.58185	0.47842	0.3872	0.30088	0.37599	0.35561	5.14019	16.5386	18.0977	0.03507	0.04827	0.06107
		0.59434	0.74205	0.93295	0.23907	0	0	0.47464	0.33042	0.34794	0.23999	0.35845	0.40123	4.02428	22.8513	21.8158	0	0.08524	0.10814
		0.92058	0.79457	0.57083	0.09428	0	0	0.384	0.41547	0.32529	0.32133	0.35401	0.35651	5.46204	18.6395	19.0204	0.0599	0.05881	0.03592
		0.72745	0.87936	0.90061	0.18447	0	0	0.29686	0.24396	0.30499	0.26508	0.24706	0.28349	4.74242	16.9358	18.323	0.07468	0.06693	0.01905
		1.13314	1.14635	0.59935	0.25589	0	0	0.36153	0.45609	0.19176	0.36392	0.34788	0.27105	4.19658	22.11	13.4377	0.11001	0.05719	0.05006
		0.79733	0.96905	1.13489	0.02838	0	0	0.35306	0.44406	0.56393	0.34537	0.33987	0.28308	4.74607	16.016	26.7508	0.10232	0.04201	0.05971
		1.02568	1.02351	1.05463	0.56315	0	0	0.456	0.34319	0.41631	0.33375	0.33606	0.3465	5.88243	23.1939	27.0873	0	0.04936	0.04946
		1.24902	0.92819	0.94647	0.35103	0	0	0.49192	0.37652	0.31293	0.39506	0.36162	0.34649	4.65432	13.4689	25.6558	0	0.07857	0.05105
F	Effects of light quality on seedling growth of T. ramosissima
		Cotyledon width (mm)						Hypocotyl length (mm)						Root length (mm)
		White	Red	Yellow	Green	Blue	Dark	White	Red	Yellow	Green	Blue	Dark	White	Red	Yellow	Green	Blue	Dark
		0.92557	1.17149	1.01989	1.18243	1.34589	0.08838	0.42384	2.17256	0.77063	1.8402	0.60426	1.82844	8.90305	3.83508	11.5784	4.08333	5.40767	1.56226
		1.22051	0.62774	0.86193	1.02508	0.89686	0.27082	0.56782	2.447	1.07477	1.61101	0.68106	2.1641	12.4318	2.54886	6.76204	1.8299	3.17735	2.21893
		0.88444	0.87886	1.02222	1.06265	1.02355	0.08281	0.45609	2.18297	0.78974	1.51494	0.83928	1.93265	13.4654	4.19232	10.197	3.11323	3.38142	1.1429
		1.1872	0.85778	1.29179	1.20554	0.904	0.16705	0.46885	2.55787	0.78642	1.73949	1.27422	2.1297	8.39594	4.0194	7.84837	2.89915	3.51993	1.37831
		1.07129	1.15105	1.23996	0.99403	0.97428	0.16391	0.33271	2.14808	0.7269	1.64325	1.04257	1.62441	14.6686	4.8217	6.39375	3.95908	3.35394	1.67331
		1.11659	0.97086	1.20348	0.91252	1.03661	0.27903	0.32034	1.9024	0.71718	1.68614	0.90655	1.6153	15.3867	5.3499	13.3833	3.50791	2.68544	1.73438
		0.90512	0.95952	1.30099	1.22529	1.23987	0.26433	0.48228	1.88169	0.53563	1.05708	1.21305	1.80365	9.91186	2.76776	9.02263	4.14751	3.69364	1.8028
		1.29419	0.89936	0.71523	1.20517	1.01721	0.11811	0.76492	2.62463	0.87573	2.49722	1.00226	1.94261	9.99433	2.146	12.466	2.50616	4.3118	1.18756
		1.03659	0.9881	0.91865	1.02448	1.0941	0.40092	0.50086	1.72352	0.52275	0.96902	0.85814	2.39041	13.5872	3.16272	7.12057	2.95921	4.40524	2.06381
		0.84127	1.37254	1.34896	1.08296	1.09923	0	0.39315	2.43573	0.71878	0.96955	0.67328	1.75228	9.80332	4.08564	9.29332	3.4197	3.037	0.69681
		1.14938	0.41077	1.30489	1.19103	0.88901	0	0.34003	2.29736	1.50434	1.87934	1.34252	2.05301	12.4755	1.0216	9.60623	2.96334	2.64666	1.17687
		1.1982	0.58508	1.24953	1.2352	1.01896	0.37469	0.44083	2.76833	0.61115	1.44051	0.78905	2.16751	14.9454	3.05523	8.59998	3.83235	3.15415	1.60917

## Sheet: Table 1
Table 1	Characteristics of T. ramosissima seeds
		1000-seed weight (mg)				Length (μm)				Width (μm)
	Intact seed	38	37	37	41
	Seed without pappus	28	27	27	33	371.73	371.06	396.82	322.1	243.48	263.24	297.16	194.99
	Seed pappus	9	10	8	8	1126.15	1074.46	908.83	938.26
